# Supplementary material for: Pseudanthiashangapiko, a new anthiadine serranid (Teleostei, Serranidae, Anthiadinae) from Rapa Nui (Easter Island)
Source: Zookeys. 2021 Aug 3;1054:1–13. doi: 10.3897/zookeys.1054.64508 (PMC8355001; doi:10.3897/zookeys.1054.64508)
Supplement: XML Treatment for Pseudanthias hangapiko [file zookeys.1054.64508-treatment1.xml]

<!DOCTYPE tp:taxon-treatment
  PUBLIC "-//TaxonX//DTD Taxonomic Treatment Publishing DTD v0 20100105//EN" "tax-treatment-NSO.dtd">
<tp:taxon-treatment xmlns:tp="http://www.plazi.org/taxpub"><tp:treatment-meta><kwd-group><label>Taxon classification</label><kwd><named-content xmlns:xlink="http://www.w3.org/1999/xlink" content-type="kingdom">Animalia</named-content></kwd><kwd><named-content xmlns:xlink="http://www.w3.org/1999/xlink" content-type="order">Perciformes</named-content></kwd><kwd><named-content xmlns:xlink="http://www.w3.org/1999/xlink" content-type="family">Serranidae</named-content></kwd></kwd-group><mixed-citation publication-type="journal"><person-group><name><surname>Shepherd</surname><given-names>Bart</given-names></name><name><surname>Pinheiro</surname><given-names>Hudson T.</given-names></name><name><surname>Phelps</surname><given-names>Tyler A. Y.</given-names></name><name><surname>Pérez-Matus</surname><given-names>Alejandro</given-names></name><name><surname>Rocha</surname><given-names>Luiz A.</given-names></name></person-group><article-title><italic><tp:taxon-name><tp:taxon-name-part taxon-name-part-type="genus" reg="Pseudanthias">Pseudanthias</tp:taxon-name-part><tp:taxon-name-part taxon-name-part-type="species" reg="hangapiko">hangapiko</tp:taxon-name-part></tp:taxon-name></italic>, a new anthiadine serranid (<tp:taxon-name><tp:taxon-name-part taxon-name-part-type="subclass">Teleostei</tp:taxon-name-part></tp:taxon-name>, <tp:taxon-name><tp:taxon-name-part taxon-name-part-type="family">Serranidae</tp:taxon-name-part></tp:taxon-name>, <tp:taxon-name><tp:taxon-name-part taxon-name-part-type="subfamily">Anthiadinae</tp:taxon-name-part></tp:taxon-name>) from Rapa Nui (Easter Island)</article-title><source>Zookeys</source><day>03</day><month>8</month><year>2021</year><volume>1054</volume><fpage>1</fpage><lpage>13</lpage><pub-id pub-id-type="doi">10.3897/zookeys.1054.64508</pub-id></mixed-citation></tp:treatment-meta><tp:nomenclature><tp:taxon-name>
            <object-id xmlns:xlink="http://www.w3.org/1999/xlink" content-type="arpha" xlink:type="simple">622C913C-E9EE-5C74-AB52-AB1EFA0193AC</object-id>
            <tp:taxon-name-part taxon-name-part-type="genus" reg="Pseudanthias">Pseudanthias</tp:taxon-name-part>
            <tp:taxon-name-part taxon-name-part-type="species" reg="hangapiko">hangapiko</tp:taxon-name-part>
            <object-id xmlns:xlink="http://www.w3.org/1999/xlink" content-type="zoobank" xlink:type="simple">http://zoobank.org/4F39F82B-8465-4694-9A4E-A674D800C33E</object-id>
          </tp:taxon-name><tp:taxon-status xmlns:xlink="http://www.w3.org/1999/xlink" xlink:type="simple">sp. nov.</tp:taxon-status><xref ref-type="fig" rid="F1">Figs 1</xref><xref ref-type="fig" rid="F2">, 2</xref><xref ref-type="fig" rid="F3">, 3</xref><xref ref-type="table" rid="T1">, Table 1</xref></tp:nomenclature><tp:treatment-sec sec-type="type locality" id="SECID0EIPAE"><title>Type locality.</title><p>Hanga Piko, Rapa Nui (Easter Island), Chile <bold><italic>Holotype</italic>.</bold> CAS 247252 (Field number LAR2642). Male, 45.2 mm <abbrev xmlns:xlink="http://www.w3.org/1999/xlink" xlink:title="standard length" id="ABBRID0ESPAE" xlink:type="simple">SL</abbrev>, GenBank accession number <ext-link xmlns:xlink="http://www.w3.org/1999/xlink" ext-link-type="gen" xlink:href="MZ087699" xlink:type="simple">MZ087699</ext-link>. Location: Hanga Piko, Rapa Nui, Chile (<named-content xmlns:xlink="http://www.w3.org/1999/xlink" content-type="dwc:verbatimCoordinates" xlink:type="simple"><named-content content-type="geo-json" specific-use="{&#34;type&#34;:&#34;Point&#34;,&#34;coordinates&#34;:[-109.447778,-27.153333]}" id="NCID0E5PAE" xlink:type="simple">27°9'12"S, 109°26'52"W</named-content></named-content>). Collected by B. Shepherd, L.A. Rocha, T.A.Y. Phelps, and M.V. Bell using a hand-net at 83 m depth, 7 March 2017 (Figs <xref ref-type="fig" rid="F1">1</xref>, <xref ref-type="fig" rid="F2">2</xref>). <bold><italic>Paratypes</italic>.</bold> USNM 443821 (Field number LAR2643). Male, 28.1 mm <abbrev xmlns:xlink="http://www.w3.org/1999/xlink" xlink:title="standard length" id="ABBRID0EPQAE" xlink:type="simple">SL</abbrev>, GenBank accession number <ext-link xmlns:xlink="http://www.w3.org/1999/xlink" ext-link-type="gen" xlink:href="MZ087700" xlink:type="simple">MZ087700</ext-link>. CAS 247254 (Field number LAR2645). Female, 33.2 mm <abbrev xmlns:xlink="http://www.w3.org/1999/xlink" xlink:title="standard length" id="ABBRID0EYQAE" xlink:type="simple">SL</abbrev>, GenBank accession number <ext-link xmlns:xlink="http://www.w3.org/1999/xlink" ext-link-type="gen" xlink:href="MZ087701" xlink:type="simple">MZ087701</ext-link>. Both from the same location as the holotype. Collected by B. Shepherd, L.A. Rocha, T.A.Y. Phelps, and M.V. Bell using a hand-net, 7 March 2017 (Fig. <xref ref-type="fig" rid="F1">1</xref>).</p><fig id="F1" position="float" orientation="portrait"><object-id xmlns:xlink="http://www.w3.org/1999/xlink" content-type="doi" xlink:type="simple">10.3897/zookeys.1054.64508.figure1</object-id><object-id xmlns:xlink="http://www.w3.org/1999/xlink" content-type="arpha" xlink:type="simple">CB71DA55-9F8D-54D1-BAD7-4E1602353EC6</object-id><label>Figure 1.</label><caption><p>Holotype CAS 247252, male specimen (upper), 45.2 mm <abbrev xmlns:xlink="http://www.w3.org/1999/xlink" xlink:title="standard length" id="ABBRID0ENRAE" xlink:type="simple">SL</abbrev>. Paratype CAS 247254, female specimen (lower), 33.2 mm <abbrev xmlns:xlink="http://www.w3.org/1999/xlink" xlink:title="standard length" id="ABBRID0ERRAE" xlink:type="simple">SL</abbrev>. Photos by LA Rocha.</p></caption><graphic xmlns:xlink="http://www.w3.org/1999/xlink" xlink:href="zookeys-1054-001-g001.jpg" position="float" orientation="portrait" xlink:type="simple" id="oo_572806.jpg"><uri content-type="original_file" xlink:type="simple">https://binary.pensoft.net/fig/572806</uri></graphic></fig></tp:treatment-sec><tp:treatment-sec sec-type="diagnosis" id="SECID0E1RAE"><title>Diagnosis.</title><p>The following combination of characters distinguishes <italic><tp:taxon-name><tp:taxon-name-part taxon-name-part-type="genus" reg="Pseudanthias">Pseudanthias</tp:taxon-name-part><tp:taxon-name-part taxon-name-part-type="species" reg="hangapiko">hangapiko</tp:taxon-name-part></tp:taxon-name></italic> sp. nov. from congeners: dorsal rays X, 17; anal rays III, 8; pectoral rays 16 (left side of one specimen 17); vertebrae 10+16; scales relatively large, two scales between lateral line and base of fifth dorsal spine, and 16 (17) circumpeduncular scales; gill rakers 11+22–23; body very slender and compressed, the greatest body depth 3.4–3.8 in <abbrev xmlns:xlink="http://www.w3.org/1999/xlink" xlink:title="standard length" id="ABBRID0ELSAE" xlink:type="simple">SL</abbrev>; caudal peduncle short, its length 2.6–3.3 in <abbrev xmlns:xlink="http://www.w3.org/1999/xlink" xlink:title="Head length" id="ABBRID0EPSAE" xlink:type="simple">HL</abbrev>; sexually dichromatic, with male coloration red dorsally, yellow laterally, silvery-pink on throat and belly; females pink, silvery-pink on operculum, throat and belly; both sexes dark red on top of head, along anterior two-thirds of dorsal fin base; both sexes with rows of irregularly-spaced metallic magenta spots laterally, and red dorsal and caudal fins with yellow highlights.</p><fig id="F2" position="float" orientation="portrait"><object-id xmlns:xlink="http://www.w3.org/1999/xlink" content-type="doi" xlink:type="simple">10.3897/zookeys.1054.64508.figure2</object-id><object-id xmlns:xlink="http://www.w3.org/1999/xlink" content-type="arpha" xlink:type="simple">FE2EDB72-EF8D-55F1-8592-EEC1C22BF823</object-id><label>Figure 2.</label><caption><p>Radiograph of holotype, CAS 247252. Photo by J Fong.</p></caption><graphic xmlns:xlink="http://www.w3.org/1999/xlink" xlink:href="zookeys-1054-001-g002.jpg" position="float" orientation="portrait" xlink:type="simple" id="oo_572807.jpg"><uri content-type="original_file" xlink:type="simple">https://binary.pensoft.net/fig/572807</uri></graphic></fig></tp:treatment-sec><tp:treatment-sec sec-type="description" id="SECID0E6SAE"><title>Description.</title><p>Dorsal fin X, 17; anal fin III, 8; pectoral rays 16 (one paratype with 17 rays on left pectoral fin), upper two and lowermost unbranched; pelvic fin I, 5; principal caudal-fin rays 9 + 8 (7 + 6 branched); upper procurrent caudal-fin rays 9 (10); lower procurrent caudal rays 9 (9, 10?); tubed lateral-line scales 40 | 41 (40–43); scales above lateral line to origin of dorsal fin 5 (4); scales above lateral line to base of fifth dorsal spine 2; scales below lateral line to origin of anal fin 11 (12); circumpeduncular scales 16 (17); gill rakers 11+23 (11+22–23); pseudobranchial filaments 10 (9); branchiostegal rays 7; vertebrae 10+16; supraneurals 2; predorsal formula 0/0/2/1+1; main shaft (proximal component) of first dorsal pterygiophore inclined slightly backwards; dorsal pterygiophores in interneural spaces 9–13 1/1/1+1/1+1/1; terminal dorsal pterygiophore in interneural space 19 (18); no trisegmental pterygiophores associated with dorsal fin; proximal tip of first anal-fin pterygiophore near distal tip of haemal spine on first caudal vertebra; terminal anal pterygiophore in interhaemal space 6; no trisegmental pterygiophores associated with anal fin; ribs present on vertebrae 3 through 10; epineurals present on vertebrae 1 through 13 (12?); no paired parapophyses on first caudal vertebra; parhypural and hypurals autogenous; well-developed hypurapophysis on parhypural; epurals 3; single uroneural (posterior uroneural absent); ventral tip of cleithrum with well-developed posteroventral process.</p><p>Body very slender, compressed, its depth 3.6 (3.4–3.8) in <abbrev xmlns:xlink="http://www.w3.org/1999/xlink" xlink:title="standard length" id="ABBRID0EGTAE" xlink:type="simple">SL</abbrev>, the width 2.0 (2.0–2.4) in depth; head length 3.2 (3.0–3.2) in <abbrev xmlns:xlink="http://www.w3.org/1999/xlink" xlink:title="standard length" id="ABBRID0EKTAE" xlink:type="simple">SL</abbrev>; snout length 4.2 (3.4–3.7) in <abbrev xmlns:xlink="http://www.w3.org/1999/xlink" xlink:title="Head length" id="ABBRID0EOTAE" xlink:type="simple">HL</abbrev>; snout and front of upper lip rounded, lacking fleshy anterior extension; diameter of orbit 3.9 (3.1–3.3) in head; posterior edge of orbit with 13 (12) fleshy papillae; interorbital space smooth, the bony width 4.1 (3.6–3.7) in <abbrev xmlns:xlink="http://www.w3.org/1999/xlink" xlink:title="Head length" id="ABBRID0ESTAE" xlink:type="simple">HL</abbrev>; least depth of caudal peduncle 2.4 (2.2–2.6) in <abbrev xmlns:xlink="http://www.w3.org/1999/xlink" xlink:title="Head length" id="ABBRID0EWTAE" xlink:type="simple">HL</abbrev>; caudal peduncle length 2.6 (3.1–3.3) in <abbrev xmlns:xlink="http://www.w3.org/1999/xlink" xlink:title="Head length" id="ABBRID0E1TAE" xlink:type="simple">HL</abbrev>.</p><p>Mouth moderately large, slightly oblique, the posterior margin of the maxilla reaching a vertical through the center of the pupil; lower jaw does not protrude when mouth is closed; maxilla width 2.0 (1.7–2.3) in orbit diameter. Upper jaw with two pairs of slightly enlarged canines directed ventrally; a band of small conical teeth, three rows wide at symphysis, reducing to two rows on sides of jaw, with the outer row teeth much larger and slightly curved dorsally, and the inner pair of teeth anteriorly nearest symphysis enlarged and caniniform; dentary with two rows of small conical teeth narrowing to one row and becoming larger posteriorly; lower jaw with one to two enlarged, curved, forward-projecting canine teeth on either side of symphysis; vomer with triangular patch of small conical teeth; palatine with a narrow band of small conical teeth, five rows wide, decreasing to one row posteriorly; tongue small, triangular, pointed, and edentate.</p><p>Anterior nostril positioned at middle of snout, with a short fleshy flap on posterior margin; posterior nostril at mid-upper anterior border of orbit, covered by a thin, narrow membrane anteriorly. Opercle with three flat spines, all stout and acute; the middle opercle spine largest and level with center of eye; the upper smallest; ventral margin of preopercle smooth; vertical margin of preopercle with 14 acute spines (11), the largest almost the same size as the inferior opercle spine; posterior margin of subopercle with two strong spines; posterior corner of interopercle with one strong, acute spine.</p><p>Scales ctenoid, relatively large, without basal cteni; head and preopercle scaled; distal portion of maxilla covered with scales, head fully scaled except for lips and areas in front of and immediately below nostrils; dorsal fin and anal fin without scales; proximal one-third of pelvic fin scaled; caudal fin with scales extending approximately three quarters distance to posterior margin; scales cover the central portion of the proximal one-fifth of the pectoral fin. Lateral line complete, smoothly curved, mostly follows dorsal contour of body reaching its highest point below the fifth dorsal spine.</p><p>Origin of dorsal fin at vertical through base of pectoral fin, the predorsal length 3.4 (2.8–3.2) in <abbrev xmlns:xlink="http://www.w3.org/1999/xlink" xlink:title="standard length" id="ABBRID0EDUAE" xlink:type="simple">SL</abbrev>; first dorsal spine 6.3 (6.6–7.2) in <abbrev xmlns:xlink="http://www.w3.org/1999/xlink" xlink:title="Head length" id="ABBRID0EHUAE" xlink:type="simple">HL</abbrev>; fourth dorsal spine longest (third in smaller paratype), 2.3 (2.0–2.1) in <abbrev xmlns:xlink="http://www.w3.org/1999/xlink" xlink:title="Head length" id="ABBRID0ELUAE" xlink:type="simple">HL</abbrev>; first dorsal ray 2.4 (2.0–2.2) in <abbrev xmlns:xlink="http://www.w3.org/1999/xlink" xlink:title="Head length" id="ABBRID0EPUAE" xlink:type="simple">HL</abbrev>, longest dorsal ray the fourth, 2.0 (1.8) in <abbrev xmlns:xlink="http://www.w3.org/1999/xlink" xlink:title="Head length" id="ABBRID0ETUAE" xlink:type="simple">HL</abbrev>; origin of anal fin below base of third dorsal soft ray, the preanal length 1.8 (1.5) in <abbrev xmlns:xlink="http://www.w3.org/1999/xlink" xlink:title="standard length" id="ABBRID0EXUAE" xlink:type="simple">SL</abbrev>; first anal spine 5.0 (6.6–6.8) in <abbrev xmlns:xlink="http://www.w3.org/1999/xlink" xlink:title="Head length" id="ABBRID0E2UAE" xlink:type="simple">HL</abbrev>; second anal spine the longest, nearly three times the length of the first, 2.3 (2.5–2.6) in <abbrev xmlns:xlink="http://www.w3.org/1999/xlink" xlink:title="Head length" id="ABBRID0E6UAE" xlink:type="simple">HL</abbrev>; third anal spine 2.4 (2.9–3.2) in <abbrev xmlns:xlink="http://www.w3.org/1999/xlink" xlink:title="Head length" id="ABBRID0EDVAE" xlink:type="simple">HL</abbrev>; posterior margin of anal fin rounded, the first segmented ray 1.4 (2.4–3.2) in <abbrev xmlns:xlink="http://www.w3.org/1999/xlink" xlink:title="Head length" id="ABBRID0EHVAE" xlink:type="simple">HL</abbrev>, the longest segmented ray the fourth, 1.5 (2.0–2.1) in <abbrev xmlns:xlink="http://www.w3.org/1999/xlink" xlink:title="Head length" id="ABBRID0ELVAE" xlink:type="simple">HL</abbrev>. Caudal fin lunate with trailing filaments, longer in males, the caudal concavity 3.1 (3.8–4.0) in <abbrev xmlns:xlink="http://www.w3.org/1999/xlink" xlink:title="standard length" id="ABBRID0EPVAE" xlink:type="simple">SL</abbrev>. Pectoral fins 3.8 (3.4–3.6) in <abbrev xmlns:xlink="http://www.w3.org/1999/xlink" xlink:title="standard length" id="ABBRID0ETVAE" xlink:type="simple">SL</abbrev>, extending to a vertical below base of first dorsal soft ray. Pelvic fins moderately long, 5.4 (5.1–5.9) in <abbrev xmlns:xlink="http://www.w3.org/1999/xlink" xlink:title="standard length" id="ABBRID0EXVAE" xlink:type="simple">SL</abbrev> reaching second anal spine.</p><p><bold><italic>Color in life</italic>:</bold><italic><tp:taxon-name><tp:taxon-name-part taxon-name-part-type="genus" reg="Pseudanthias">Pseudanthias</tp:taxon-name-part><tp:taxon-name-part taxon-name-part-type="species" reg="hangapiko">hangapiko</tp:taxon-name-part></tp:taxon-name></italic> sp. nov. is sexually dichromatic. <bold>Males</bold> (Fig. <xref ref-type="fig" rid="F1">1</xref>): body pink, with yellow and dark red obscuring most of the ground color, except on belly and throat. Rows of metallic magenta spots, about one per scale, cover body, creating an irregularly spotted pattern starting from behind orbit and extending to base of caudal fin; upper third of body dark red, sides yellow. Dorsal fin dark red, with thin yellow stripe following upper margin; posterior half of soft dorsal-fin base with region of less-pronounced color, extending approximately one quarter of the height of dorsal fin; dark gray region on upper posterior margin of dorsal fin, spanning last five to six fin rays; pectoral fins hyaline; pelvic and anal fins yellow on anterior half, hyaline posteriorly; caudal fin red with yellow-orange filaments; yellow patch at ventral origin of caudal fin. Head pale orange, red along snout and between eyes, operculum yellow. Eye red, darker along outer edge. <bold>Females</bold> (Figs <xref ref-type="fig" rid="F1">1</xref>, <xref ref-type="fig" rid="F3">3</xref>): body predominantly pink with less-pronounced red and yellow markings, silvery-pink on operculum, throat and belly; spotting pattern of metallic magenta scales more widely-spaced than in males; anterior dorsal third of head dark red, pale silvery-pink below; faint orange on tip of snout and lower jaw. Dorsal fin red, with thin yellow stripe following upper margin, region of lighter color on posterior half of soft dorsal-fin base more pronounced in females than in males, same pink as body ground color; dark gray region on upper margin of dorsal fin more pronounced than in males, spanning posteriormost ten to twelve fin rays; pectoral fins hyaline; pelvic and anal fins hyaline with faint yellow markings anteriorly, thin magenta line on distal edge of anal fin; outermost caudal-fin rays yellow with red, especially on upper and lower margins and near base of caudal fin, centermost caudal-fin rays hyaline distally, thin dark gray lines on distal edges of upper and lower caudal fin filaments. Eye silver, darker along outer edge.</p><fig id="F3" position="float" orientation="portrait"><object-id xmlns:xlink="http://www.w3.org/1999/xlink" content-type="doi" xlink:type="simple">10.3897/zookeys.1054.64508.figure3</object-id><object-id xmlns:xlink="http://www.w3.org/1999/xlink" content-type="arpha" xlink:type="simple">0103FEF7-FF05-5FC2-81A3-BD4FFA58DFE9</object-id><label>Figure 3.</label><caption><p>An aggregation of <italic><tp:taxon-name><tp:taxon-name-part taxon-name-part-type="genus" reg="Pseudanthias">Pseudanthias</tp:taxon-name-part><tp:taxon-name-part taxon-name-part-type="species" reg="hangapiko">hangapiko</tp:taxon-name-part></tp:taxon-name></italic> sp. nov. on a rocky mesophotic coral ecosystem at Rapa Nui (Easter Island) at 80 m depth.</p></caption><graphic xmlns:xlink="http://www.w3.org/1999/xlink" xlink:href="zookeys-1054-001-g003.jpg" position="float" orientation="portrait" xlink:type="simple" id="oo_572808.jpg"><uri content-type="original_file" xlink:type="simple">https://binary.pensoft.net/fig/572808</uri></graphic></fig><p><bold><italic>Color in alcohol</italic>:</bold> All specimens straw-colored, except dorsally, where all specimens are darkly pigmented above lateral line where red in life; dorsal fin translucent with dark pigment, all other fins translucent.</p></tp:treatment-sec><tp:treatment-sec sec-type="etymology" id="SECID0E3XAE"><title>Etymology.</title><p>The species is named for the location where it was collected, Hanga Piko, meaning “hidden bay” in the Rapa Nui language. To be treated as a noun in apposition.</p></tp:treatment-sec><tp:treatment-sec sec-type="Common name" id="SECID0EBYAE"><title>Common name.</title><p>Rapa Nui Fairy Basslet.</p></tp:treatment-sec><tp:treatment-sec sec-type="distribution" id="SECID0EGYAE"><title>Distribution and habitat.</title><p>The new species is currently known only from Rapa Nui. The holotype and paratypes were collected at a depth of 83 m at a small, rocky patch reef surrounded by a large sandy area (Fig. <xref ref-type="fig" rid="F3">3</xref>). Other species collected at this location and recently described by our team include <italic><tp:taxon-name><tp:taxon-name-part taxon-name-part-type="genus" reg="Plectranthias">Plectranthias</tp:taxon-name-part><tp:taxon-name-part taxon-name-part-type="species" reg="ahiahiata">ahiahiata</tp:taxon-name-part></tp:taxon-name></italic>, <italic><tp:taxon-name><tp:taxon-name-part taxon-name-part-type="genus" reg="Luzonichthys">Luzonichthys</tp:taxon-name-part><tp:taxon-name-part taxon-name-part-type="species" reg="kiomeamea">kiomeamea</tp:taxon-name-part></tp:taxon-name></italic>, and <italic><tp:taxon-name><tp:taxon-name-part taxon-name-part-type="genus" reg="Chromis">Chromis</tp:taxon-name-part><tp:taxon-name-part taxon-name-part-type="species" reg="mamatapara">mamatapara</tp:taxon-name-part></tp:taxon-name></italic> (<xref ref-type="bibr" rid="B28">Shepherd et al. 2018</xref>, <xref ref-type="bibr" rid="B29">2019</xref>, <xref ref-type="bibr" rid="B30">2020</xref>). Due to geographical isolation and the high degree of endemism (21.7%) among the shore fishes of Rapa Nui (<xref ref-type="bibr" rid="B9">Delrieu-Trottin et al. 2019</xref>), it is likely that <italic><tp:taxon-name><tp:taxon-name-part taxon-name-part-type="genus" reg="Pseudanthias">Pseudanthias</tp:taxon-name-part><tp:taxon-name-part taxon-name-part-type="species" reg="hangapiko">hangapiko</tp:taxon-name-part></tp:taxon-name></italic> sp. nov. is endemic to the island.</p></tp:treatment-sec><tp:treatment-sec sec-type="remarks" id="SECID0EM1AE"><title>Remarks.</title><p>Coloration is important for the identification of <italic><tp:taxon-name><tp:taxon-name-part taxon-name-part-type="genus" reg="Pseudanthias">Pseudanthias</tp:taxon-name-part></tp:taxon-name></italic> (<xref ref-type="bibr" rid="B24">Randall and Pyle 2001</xref>). <italic><tp:taxon-name><tp:taxon-name-part taxon-name-part-type="genus" reg="Pseudanthias">Pseudanthias</tp:taxon-name-part><tp:taxon-name-part taxon-name-part-type="species" reg="hangapiko">hangapiko</tp:taxon-name-part></tp:taxon-name></italic> sp. nov. is distinguished from all congeners in coloration of adult individuals: males with red and yellow mostly obscuring a pink ground color; females mostly pink; both sexes silvery-pink on throat and belly, with rows of irregular metallic magenta spots, a dark red region along the anterior-dorsal portion of the body, and predominantly red and yellow dorsal and caudal fins. In morphology, <italic><tp:taxon-name><tp:taxon-name-part taxon-name-part-type="genus" reg="Pseudanthias">Pseudanthias</tp:taxon-name-part><tp:taxon-name-part taxon-name-part-type="species" reg="hangapiko">hangapiko</tp:taxon-name-part></tp:taxon-name></italic> sp. nov. most resembles <italic><tp:taxon-name><tp:taxon-name-part taxon-name-part-type="genus" reg="Pseudanthias">Pseudanthias</tp:taxon-name-part><tp:taxon-name-part taxon-name-part-type="species" reg="connelli">connelli</tp:taxon-name-part></tp:taxon-name></italic> Heemstra &amp; Randall, 1986, <italic><tp:taxon-name><tp:taxon-name-part taxon-name-part-type="genus" reg="Pseudanthias">Pseudanthias</tp:taxon-name-part><tp:taxon-name-part taxon-name-part-type="species" reg="randalli">randalli</tp:taxon-name-part></tp:taxon-name></italic> Lubbock &amp; Allen, 1978, and <italic><tp:taxon-name><tp:taxon-name-part taxon-name-part-type="genus" reg="Pseudanthias">P.</tp:taxon-name-part><tp:taxon-name-part taxon-name-part-type="species" reg="squamipinnis">squamipinnis</tp:taxon-name-part></tp:taxon-name></italic>, sharing overlapping counts in the number of spines and rays on the dorsal and pectoral fins, the number of lateral line scales, and the number of gill rakers. However, it can be differentiated from all of these species by coloration and morphology, especially in the number of segmented rays on the anal fin (8, vs. 7 in <italic><tp:taxon-name><tp:taxon-name-part taxon-name-part-type="genus" reg="Pseudanthias">P.</tp:taxon-name-part><tp:taxon-name-part taxon-name-part-type="species" reg="connelli">connelli</tp:taxon-name-part></tp:taxon-name></italic>, <italic><tp:taxon-name><tp:taxon-name-part taxon-name-part-type="genus" reg="Pseudanthias">P.</tp:taxon-name-part><tp:taxon-name-part taxon-name-part-type="species" reg="randalli">randalli</tp:taxon-name-part></tp:taxon-name></italic>, and <italic><tp:taxon-name><tp:taxon-name-part taxon-name-part-type="genus" reg="Pseudanthias">P.</tp:taxon-name-part><tp:taxon-name-part taxon-name-part-type="species" reg="squamipinnis">squamipinnis</tp:taxon-name-part></tp:taxon-name></italic>), by having a very slender body (greatest body depth 3.4–3.7 in <abbrev xmlns:xlink="http://www.w3.org/1999/xlink" xlink:title="standard length" id="ABBRID0EV4AE" xlink:type="simple">SL</abbrev>), and in the small number of circumpeduncular scales (16–17, vs. 22–25 in <italic><tp:taxon-name><tp:taxon-name-part taxon-name-part-type="genus" reg="Pseudanthias">P.</tp:taxon-name-part><tp:taxon-name-part taxon-name-part-type="species" reg="connelli">connelli</tp:taxon-name-part></tp:taxon-name></italic>, <italic><tp:taxon-name><tp:taxon-name-part taxon-name-part-type="genus" reg="Pseudanthias">P.</tp:taxon-name-part><tp:taxon-name-part taxon-name-part-type="species" reg="randalli">randalli</tp:taxon-name-part></tp:taxon-name></italic>, and <italic><tp:taxon-name><tp:taxon-name-part taxon-name-part-type="genus" reg="Pseudanthias">P.</tp:taxon-name-part><tp:taxon-name-part taxon-name-part-type="species" reg="squamipinnis">squamipinnis</tp:taxon-name-part></tp:taxon-name></italic>). <italic><tp:taxon-name><tp:taxon-name-part taxon-name-part-type="genus" reg="Pseudanthias">Pseudanthias</tp:taxon-name-part><tp:taxon-name-part taxon-name-part-type="species" reg="hangapiko">hangapiko</tp:taxon-name-part></tp:taxon-name></italic> sp. nov. lacks the scaly dorsal and anal fins and auxiliary scales present in <italic><tp:taxon-name><tp:taxon-name-part taxon-name-part-type="genus" reg="Pseudanthias">P.</tp:taxon-name-part><tp:taxon-name-part taxon-name-part-type="species" reg="squamipinnis">squamipinnis</tp:taxon-name-part></tp:taxon-name></italic>, and has only two supraneurals, not three as in <italic><tp:taxon-name><tp:taxon-name-part taxon-name-part-type="genus" reg="Pseudanthias">P.</tp:taxon-name-part><tp:taxon-name-part taxon-name-part-type="species" reg="squamipinnis">squamipinnis</tp:taxon-name-part></tp:taxon-name></italic>. Male <italic><tp:taxon-name><tp:taxon-name-part taxon-name-part-type="genus" reg="Pseudanthias">Pseudanthias</tp:taxon-name-part><tp:taxon-name-part taxon-name-part-type="species" reg="hangapiko">hangapiko</tp:taxon-name-part></tp:taxon-name></italic> sp. nov. lack the pennant-like extension on the third dorsal spine occurring in <italic><tp:taxon-name><tp:taxon-name-part taxon-name-part-type="genus" reg="Pseudanthias">P.</tp:taxon-name-part><tp:taxon-name-part taxon-name-part-type="species" reg="squamipinnis">squamipinnis</tp:taxon-name-part></tp:taxon-name></italic>, and male <italic><tp:taxon-name><tp:taxon-name-part taxon-name-part-type="genus" reg="Pseudanthias">Pseudanthias</tp:taxon-name-part><tp:taxon-name-part taxon-name-part-type="species" reg="hangapiko">hangapiko</tp:taxon-name-part></tp:taxon-name></italic> sp. nov. do not possess a fleshy, protruding upper lip, present in the subgenus <tp:taxon-name><tp:taxon-name-part taxon-name-part-type="genus" reg="Pseudanthias"/><tp:taxon-name-part taxon-name-part-type="subgenus" reg="Mirolabrichthys">Mirolabrichthys</tp:taxon-name-part></tp:taxon-name>, but rather have a rounded snout. It should be noted that the diagnostic validity of this latter character is questionable, as some species exhibit various degrees of hypertrophy and the character may have risen independently multiple times within the anthiadine fishes (<xref ref-type="bibr" rid="B13">Gill et al. 2017</xref>).</p><p>The most similar DNA barcodes (mitochondrial <abbrev xmlns:xlink="http://www.w3.org/1999/xlink" xlink:title="cytochrome c oxidase subunit I" id="ABBRID0EMBAG" xlink:type="simple">COI</abbrev> gene) are from <italic><tp:taxon-name><tp:taxon-name-part taxon-name-part-type="genus" reg="Pseudanthias">Pseudanthias</tp:taxon-name-part><tp:taxon-name-part taxon-name-part-type="species" reg="ventralis">ventralis</tp:taxon-name-part></tp:taxon-name></italic> and <italic><tp:taxon-name><tp:taxon-name-part taxon-name-part-type="genus" reg="Pseudanthias">P.</tp:taxon-name-part><tp:taxon-name-part taxon-name-part-type="species" reg="hawaiiensis">hawaiiensis</tp:taxon-name-part></tp:taxon-name></italic>, with 16.8% and 17.0% uncorrected divergence, respectively. These distances are much higher than average divergences between sister species (<xref ref-type="bibr" rid="B26">Rocha 2004</xref>), and even between genera, so it is not surprising that <italic><tp:taxon-name><tp:taxon-name-part taxon-name-part-type="genus" reg="Pseudanthias">P.</tp:taxon-name-part><tp:taxon-name-part taxon-name-part-type="species" reg="hangapiko">hangapiko</tp:taxon-name-part></tp:taxon-name></italic> can be differentiated from these two species by several characters, including the number of anal-fin rays (III, 8 vs. III, 9–10 in <italic><tp:taxon-name><tp:taxon-name-part taxon-name-part-type="genus" reg="Pseudanthias">P.</tp:taxon-name-part><tp:taxon-name-part taxon-name-part-type="species" reg="ventralis">ventralis</tp:taxon-name-part></tp:taxon-name></italic> and <italic><tp:taxon-name><tp:taxon-name-part taxon-name-part-type="genus" reg="Pseudanthias">P.</tp:taxon-name-part><tp:taxon-name-part taxon-name-part-type="species" reg="hawaiiensis">hawaiiensis</tp:taxon-name-part></tp:taxon-name></italic>), body depth (3.4–3.8 vs 2.3–3.0), and also by body coloration.</p></tp:treatment-sec><tp:treatment-sec><!--Section generated to contain objects referenced in tp:taxon-treatment.--><table-wrap id="T1" position="float" orientation="portrait"><label>Table 1.</label><caption><p>Morphometric data for the three specimens of <italic><tp:taxon-name><tp:taxon-name-part taxon-name-part-type="genus" reg="Pseudanthias">Pseudanthias</tp:taxon-name-part><tp:taxon-name-part taxon-name-part-type="species" reg="hangapiko">hangapiko</tp:taxon-name-part></tp:taxon-name></italic> sp. nov. expressed as percentage of standard length.</p></caption><table id="TID0E5PAG" rules="all"><tbody><tr><th rowspan="1" colspan="1"><italic><tp:taxon-name><tp:taxon-name-part taxon-name-part-type="genus" reg="Pseudanthias">Pseudanthias</tp:taxon-name-part><tp:taxon-name-part taxon-name-part-type="species" reg="hangapiko">hangapiko</tp:taxon-name-part></tp:taxon-name></italic> sp. nov.</th><th rowspan="1" colspan="1">Holotype CAS 247252</th><th rowspan="1" colspan="1">Paratype USNM 443821</th><th rowspan="1" colspan="1">Paratype CAS 247254</th></tr><tr><td rowspan="1" colspan="1">Standard length (mm)</td><td rowspan="1" colspan="1">45.2</td><td rowspan="1" colspan="1">28.1</td><td rowspan="1" colspan="1">33.2</td></tr><tr><td rowspan="1" colspan="1">Head length</td><td rowspan="1" colspan="1">30.8</td><td rowspan="1" colspan="1">33.3</td><td rowspan="1" colspan="1">31.4</td></tr><tr><td rowspan="1" colspan="1">Greatest body depth</td><td rowspan="1" colspan="1">27.6</td><td rowspan="1" colspan="1">26.3</td><td rowspan="1" colspan="1">29.1</td></tr><tr><td rowspan="1" colspan="1">Body width</td><td rowspan="1" colspan="1">14.2</td><td rowspan="1" colspan="1">10.8</td><td rowspan="1" colspan="1">14.8</td></tr><tr><td rowspan="1" colspan="1">Snout length</td><td rowspan="1" colspan="1">7.3</td><td rowspan="1" colspan="1">8.9</td><td rowspan="1" colspan="1">9.2</td></tr><tr><td rowspan="1" colspan="1">Bony interorbital width</td><td rowspan="1" colspan="1">7.5</td><td rowspan="1" colspan="1">9.1</td><td rowspan="1" colspan="1">8.7</td></tr><tr><td rowspan="1" colspan="1">Orbit diameter</td><td rowspan="1" colspan="1">7.8</td><td rowspan="1" colspan="1">10.9</td><td rowspan="1" colspan="1">9.4</td></tr><tr><td rowspan="1" colspan="1">Upper jaw length</td><td rowspan="1" colspan="1">12.9</td><td rowspan="1" colspan="1">15.7</td><td rowspan="1" colspan="1">14.8</td></tr><tr><td rowspan="1" colspan="1">Maxilla width</td><td rowspan="1" colspan="1">3.9</td><td rowspan="1" colspan="1">4.8</td><td rowspan="1" colspan="1">5.6</td></tr><tr><td rowspan="1" colspan="1">Caudal peduncle length</td><td rowspan="1" colspan="1">11.7</td><td rowspan="1" colspan="1">10.0</td><td rowspan="1" colspan="1">10.1</td></tr><tr><td rowspan="1" colspan="1">Caudal peduncle depth</td><td rowspan="1" colspan="1">12.7</td><td rowspan="1" colspan="1">12.8</td><td rowspan="1" colspan="1">14.2</td></tr><tr><td rowspan="1" colspan="1">Predorsal length</td><td rowspan="1" colspan="1">29.8</td><td rowspan="1" colspan="1">31.1</td><td rowspan="1" colspan="1">35.1</td></tr><tr><td rowspan="1" colspan="1">Preanal length</td><td rowspan="1" colspan="1">55.6</td><td rowspan="1" colspan="1">65.1</td><td rowspan="1" colspan="1">64.8</td></tr><tr><td rowspan="1" colspan="1">Prepelvic length</td><td rowspan="1" colspan="1">33.8</td><td rowspan="1" colspan="1">34.7</td><td rowspan="1" colspan="1">30.8</td></tr><tr><td rowspan="1" colspan="1">Dorsal fin base length</td><td rowspan="1" colspan="1">57.9</td><td rowspan="1" colspan="1">55.7</td><td rowspan="1" colspan="1">61.6</td></tr><tr><td rowspan="1" colspan="1">First dorsal spine</td><td rowspan="1" colspan="1">4.9</td><td rowspan="1" colspan="1">5.0</td><td rowspan="1" colspan="1">4.3</td></tr><tr><td rowspan="1" colspan="1">Longest dorsal spine (number)</td><td rowspan="1" colspan="1">13.4 (4)</td><td rowspan="1" colspan="1">16.4 (3)</td><td rowspan="1" colspan="1">15.2 (4)</td></tr><tr><td rowspan="1" colspan="1">First segmented dorsal ray</td><td rowspan="1" colspan="1">12.7</td><td rowspan="1" colspan="1">16.7</td><td rowspan="1" colspan="1">14.6</td></tr><tr><td rowspan="1" colspan="1">Longest segmented dorsal ray (number)</td><td rowspan="1" colspan="1">15.6 (4)</td><td rowspan="1" colspan="1">18 (4)</td><td rowspan="1" colspan="1">15.7 (4)</td></tr><tr><td rowspan="1" colspan="1">Anal fin base length</td><td rowspan="1" colspan="1">21.6</td><td rowspan="1" colspan="1">18.0</td><td rowspan="1" colspan="1">19.2</td></tr><tr><td rowspan="1" colspan="1">First anal spine</td><td rowspan="1" colspan="1">6.2</td><td rowspan="1" colspan="1">4.9</td><td rowspan="1" colspan="1">4.8</td></tr><tr><td rowspan="1" colspan="1">Second anal spine</td><td rowspan="1" colspan="1">13.4</td><td rowspan="1" colspan="1">13.6</td><td rowspan="1" colspan="1">12.1</td></tr><tr><td rowspan="1" colspan="1">Third anal spine</td><td rowspan="1" colspan="1">12.6</td><td rowspan="1" colspan="1">11.6</td><td rowspan="1" colspan="1">9.9</td></tr><tr><td rowspan="1" colspan="1">First segmented anal ray</td><td rowspan="1" colspan="1">13.6</td><td rowspan="1" colspan="1">13.8</td><td rowspan="1" colspan="1">14.0</td></tr><tr><td rowspan="1" colspan="1">Longest segmented anal ray (number)</td><td rowspan="1" colspan="1">20.4 (4)</td><td rowspan="1" colspan="1">15.5 (4)</td><td rowspan="1" colspan="1">15.3 (4)</td></tr><tr><td rowspan="1" colspan="1">Caudal fin length</td><td rowspan="1" colspan="1">32.4</td><td rowspan="1" colspan="1">25.0</td><td rowspan="1" colspan="1">26.4</td></tr><tr><td rowspan="1" colspan="1">Pectoral fin length</td><td rowspan="1" colspan="1">26.3</td><td rowspan="1" colspan="1">29.7</td><td rowspan="1" colspan="1">28.1</td></tr><tr><td rowspan="1" colspan="1">Pelvic spine length</td><td rowspan="1" colspan="1">18.3</td><td rowspan="1" colspan="1">19.7</td><td rowspan="1" colspan="1">17.1</td></tr><tr><td rowspan="1" colspan="1">Pelvic fin length</td><td rowspan="1" colspan="1">31.1</td><td rowspan="1" colspan="1">26.8</td><td rowspan="1" colspan="1">23.7</td></tr></tbody></table></table-wrap></tp:treatment-sec><ref-list><ref id="B28"><mixed-citation xmlns:xlink="http://www.w3.org/1999/xlink" xlink:type="simple"><person-group><name name-style="western"><surname>Shepherd</surname><given-names>B</given-names></name><name name-style="western"><surname>Phelps</surname><given-names>T</given-names></name><name name-style="western"><surname>Pinheiro</surname><given-names>HT</given-names></name><name name-style="western"><surname>Pérez-Matus</surname><given-names>A</given-names></name><name name-style="western"><surname>Rocha</surname><given-names>LA</given-names></name></person-group> (<year>2018</year>) <article-title><italic><tp:taxon-name><tp:taxon-name-part taxon-name-part-type="genus">Plectranthias</tp:taxon-name-part><tp:taxon-name-part taxon-name-part-type="species">ahiahiata</tp:taxon-name-part></tp:taxon-name></italic>, a new species of perchlet from a mesophotic ecosystem at Rapa Nui (Easter Island) (<tp:taxon-name><tp:taxon-name-part taxon-name-part-type="subclass">Teleostei</tp:taxon-name-part></tp:taxon-name>, <tp:taxon-name><tp:taxon-name-part taxon-name-part-type="family">Serranidae</tp:taxon-name-part></tp:taxon-name>, <tp:taxon-name><tp:taxon-name-part taxon-name-part-type="subfamily">Anthiadinae</tp:taxon-name-part></tp:taxon-name>).</article-title><source>ZooKeys</source><volume>762</volume>: <fpage>105</fpage>–<lpage>116</lpage>. <ext-link xlink:type="simple" ext-link-type="doi" xlink:href="10.3897/zookeys.762.24618">https://doi.org/10.3897/zookeys.762.24618</ext-link></mixed-citation></ref><ref id="B29"><mixed-citation xmlns:xlink="http://www.w3.org/1999/xlink" xlink:type="simple"><person-group><name name-style="western"><surname>Shepherd</surname><given-names>B</given-names></name><name name-style="western"><surname>Pinheiro</surname><given-names>HT</given-names></name><name name-style="western"><surname>Phelps</surname><given-names>T</given-names></name><name name-style="western"><surname>Pérez-Matus</surname><given-names>A</given-names></name><name name-style="western"><surname>Rocha</surname><given-names>LA</given-names></name></person-group> (<year>2019</year>) <article-title><italic><tp:taxon-name><tp:taxon-name-part taxon-name-part-type="genus">Luzonichthys</tp:taxon-name-part><tp:taxon-name-part taxon-name-part-type="species">kiomeamea</tp:taxon-name-part></tp:taxon-name></italic> (<tp:taxon-name><tp:taxon-name-part taxon-name-part-type="subclass">Teleostei</tp:taxon-name-part></tp:taxon-name>: <tp:taxon-name><tp:taxon-name-part taxon-name-part-type="family">Serranidae</tp:taxon-name-part></tp:taxon-name>: <tp:taxon-name><tp:taxon-name-part taxon-name-part-type="subfamily">Anthiadinae</tp:taxon-name-part></tp:taxon-name>), a new species from a mesophotic coral ecosystem of Rapa Nui (Easter Island).</article-title><source>Journal of the Ocean Science Foundation</source><volume>33</volume>: <fpage>17</fpage>–<lpage>27</lpage>. <ext-link xlink:type="simple" ext-link-type="doi" xlink:href="10.5281/zenodo.3237914">https://doi.org/10.5281/zenodo.3237914</ext-link></mixed-citation></ref><ref id="B30"><mixed-citation xmlns:xlink="http://www.w3.org/1999/xlink" xlink:type="simple"><person-group><name name-style="western"><surname>Shepherd</surname><given-names>B</given-names></name><name name-style="western"><surname>Pinheiro</surname><given-names>HT</given-names></name><name name-style="western"><surname>Phelps</surname><given-names>TA</given-names></name><name name-style="western"><surname>Easton</surname><given-names>EE</given-names></name><name name-style="western"><surname>Perez-Matus</surname><given-names>A</given-names></name><name name-style="western"><surname>Rocha</surname><given-names>LA</given-names></name></person-group> (<year>2020</year>) <article-title>A new species of <italic><tp:taxon-name><tp:taxon-name-part taxon-name-part-type="genus">Chromis</tp:taxon-name-part></tp:taxon-name></italic> (<tp:taxon-name><tp:taxon-name-part taxon-name-part-type="subclass">Teleostei</tp:taxon-name-part></tp:taxon-name>: <tp:taxon-name><tp:taxon-name-part taxon-name-part-type="family">Pomacentridae</tp:taxon-name-part></tp:taxon-name>) from mesophotic coral ecosystems of Rapa Nui (Easter Island) and Salas y Gómez, Chile.</article-title><source>Copeia</source><volume>108</volume>(<issue>2</issue>): <fpage>326</fpage>–<lpage>332</lpage>. <ext-link xlink:type="simple" ext-link-type="doi" xlink:href="10.1643/CI-19-294">https://doi.org/10.1643/CI-19-294</ext-link></mixed-citation></ref><ref id="B9"><mixed-citation xmlns:xlink="http://www.w3.org/1999/xlink" xlink:type="simple"><person-group><name name-style="western"><surname>Delrieu-Trottin</surname><given-names>E</given-names></name><name name-style="western"><surname>Brosseau-Acquaviva</surname><given-names>L</given-names></name><name name-style="western"><surname>Mona</surname><given-names>S</given-names></name><name name-style="western"><surname>Neglia</surname><given-names>V</given-names></name><name name-style="western"><surname>Giles</surname><given-names>EC</given-names></name><name name-style="western"><surname>Rapu‐Edmunds</surname><given-names>C</given-names></name><name name-style="western"><surname>Saenz-Agudelo</surname><given-names>P</given-names></name></person-group> (<year>2019</year>) <article-title>Understanding the origin of the most isolated endemic reef fish fauna of the Indo‐Pacific: Coral reef fishes of Rapa Nui.</article-title><source>Journal of Biogeography</source><volume>46</volume>(<issue>4</issue>): <fpage>723</fpage>–<lpage>733</lpage>. <ext-link xlink:type="simple" ext-link-type="doi" xlink:href="10.1111/jbi.13531">https://doi.org/10.1111/jbi.13531</ext-link></mixed-citation></ref><ref id="B24"><mixed-citation xmlns:xlink="http://www.w3.org/1999/xlink" xlink:type="simple"><person-group><name name-style="western"><surname>Randall</surname><given-names>JE</given-names></name><name name-style="western"><surname>Pyle</surname><given-names>RL</given-names></name></person-group> (<year>2001</year>) Four new serranid fishes of the anthiine genus <italic><tp:taxon-name><tp:taxon-name-part taxon-name-part-type="genus">Pseudanthias</tp:taxon-name-part></tp:taxon-name></italic> from the South Pacific, Raffles Bulletin of Zoology 49(1): 19–34.</mixed-citation></ref><ref id="B13"><mixed-citation xmlns:xlink="http://www.w3.org/1999/xlink" xlink:type="simple"><person-group><name name-style="western"><surname>Gill</surname><given-names>AC</given-names></name><name name-style="western"><surname>Tea</surname><given-names>YK</given-names></name><name name-style="western"><surname>Senou</surname><given-names>H</given-names></name></person-group> (<year>2017</year>) <article-title><italic><tp:taxon-name><tp:taxon-name-part taxon-name-part-type="genus">Pseudanthias</tp:taxon-name-part><tp:taxon-name-part taxon-name-part-type="species">tequila</tp:taxon-name-part></tp:taxon-name></italic>, a new species of anthiadine serranid from the Ogasawara and Mariana Islands.</article-title><source>Zootaxa</source><volume>4341</volume>(<issue>1</issue>): <fpage>67</fpage>–<lpage>76</lpage>. <ext-link xlink:type="simple" ext-link-type="doi" xlink:href="10.11646/zootaxa.4341.1.5">https://doi.org/10.11646/zootaxa.4341.1.5</ext-link></mixed-citation></ref><ref id="B26"><mixed-citation xmlns:xlink="http://www.w3.org/1999/xlink" xlink:type="simple"><person-group><name name-style="western"><surname>Rocha</surname><given-names>LA</given-names></name></person-group> (<year>2004</year>) <article-title>Mitochondrial DNA and color pattern variation in three western Atlantic <italic><tp:taxon-name><tp:taxon-name-part taxon-name-part-type="genus">Halichoeres</tp:taxon-name-part></tp:taxon-name></italic> (<tp:taxon-name><tp:taxon-name-part taxon-name-part-type="family">Labridae</tp:taxon-name-part></tp:taxon-name>), with the revalidation of two species.</article-title><source>Copeia</source><volume>2004</volume>(<issue>4</issue>): <fpage>770</fpage>–<lpage>782</lpage>. <ext-link xlink:type="simple" ext-link-type="doi" xlink:href="10.1643/CG-04-106">https://doi.org/10.1643/CG-04-106</ext-link></mixed-citation></ref></ref-list></tp:taxon-treatment>
